# Supplementary material for: Hydroxide films on mica form charge-stabilized microphases that circumvent nucleation barriers
Source: Sci Adv. 2022 Sep 2;8(35):eabn7087. doi: 10.1126/sciadv.abn7087 (PMC10848954; doi:10.1126/sciadv.abn7087)
Supplement: Supplementary file 2 — Movies S1 to S5 [file sciadv.abn7087_movies_s1_to_s5.zip]

Archive with 5 entries (5 files):
- sciadv.abn7087_movie_s1.avi
- sciadv.abn7087_movie_s2.avi
- sciadv.abn7087_movie_s3.avi
- sciadv.abn7087_movie_s4.avi
- sciadv.abn7087_movie_s5.avi
