# Supplementary material for: Hydroxide films on mica form charge-stabilized microphases that circumvent nucleation barriers
Source: Sci Adv. 2022 Sep 2;8(35):eabn7087. doi: 10.1126/sciadv.abn7087 (PMC10848954; doi:10.1126/sciadv.abn7087)
Supplement: Supplementary file 3 — Data S1 and S2 [file sciadv.abn7087_data_s1_and_s2.zip]

Archive with 2 entries (2 files):
- sciadv.abn7087_data_s1.zip
- sciadv.abn7087_data_s2.zip
